# Supplementary material for: Human Rotaviruses of Multiple Genotypes Acquire Conserved VP4 Mutations during Serial Passage
Source: Viruses. 2024 Jun 18;16(6):978. doi: 10.3390/v16060978 (PMC11209247; doi:10.3390/v16060978)
Supplement: Supplementary file 1 [file viruses-16-00978-s001.zip]

Archive with 10 entries (10 files):
- Figure S1.Sequence coverage.pdf
- Table S1.Passaged fecal specimens.xlsx
- Table S10-S33.Conserved variant frequency.xlsx
- Table S2.Accession numbers.xlsx
- Table S3-S6.Adaptive passages.xlsx
- Table S34.Input inocula.xlsx
- Table S35.Percent GC.xlsx
- Table S7.Statistics.xlsx
- Table S8.Numbers of variants.xlsx
- Table S9.Adaptive mutations prior studies.xlsx
