# Supplementary material for: Human Rotaviruses of Multiple Genotypes Acquire Conserved VP4 Mutations during Serial Passage
Source: Viruses. 2024 Jun 18;16(6):978. doi: 10.3390/v16060978 (PMC11209247; doi:10.3390/v16060978)
Supplement: Supplementary file 1 [file viruses-16-00978-s001.zip › Table S1.Passaged fecal specimens.xlsx]

## Sheet: Table S1
Table S1. Passaged rotavirus-positive fecal specimensa
				RhMK			MA104			Vero
Sample ID	G/P type	Collection year	Short names	P3	P5	P3	P6	P10	P3	P6	P10
VU05-06-13	G1P[8]	2005-2006	S.1, S.2, S.3	-	-
VU05-06-15	G1P[8]	2005-2006	T.1, T.2, T.3	-	-
VU05-06-16	G1P[8]	2005-2006	U.1, U.2, U.3	-	-
VU05-06-17	G1P[8]	2005-2006	V.1, V.2, V.3	-	-
VU05-06-19	G1P[8]	2005-2006	Y.1, Y.2, Y.3	-	-
VU05-06-20	G1P[8]	2005-2006	Z.1, Z.2, Z.3	-	-
VU05-06-26	G1P[8]	2005-2006	W.1, W.2, W.3	-	1+
VU05-06-47	G1P[8]	2005-2006	∆1, ∆2, ∆3	-	-
VU05-06-70	G1P[8]	2005-2006	@1, @2, @3	-	-
VU06-07-1	G1P[8]	2006-2007	*1, *2, *3	-	-
VU06-07-31	G1P[8]	2006-2007	!1, !2, !3	-	-
VU06-07-32	G1P[8]	2006-2007	^1, ^2, ^3	-	-
VU06-07-35	G1P[8]	2006-2007	:1, :2, :3	-	-
VU06-07-7	G1P[8]	2006-2007	?1, ?2, ?3	-	-
VU12-13-162	G1P[8]	2012-2013	1.1, 1.2, 1.3	1+	1+	-	-	1+	1+	-	-
VU06-07-21	G3P[8]	2006-2007	X.1, X.2, X.3	-	-
VU08-09-16	G3P[8]	2008-2009	E.1, E.2, E.3	1+	2+	-	2+	2+	2+	1+	-
VU08-09-17	G3P[8]	2008-2009	Q.1, Q.2, Q.3		-
VU08-09-21	G3P[8]	2008-2009	N.1, N.2, N.3		1+
VU08-09-25	G3P[8]	2008-2009	F.1, F.2, F.3	-	-
VU08-09-26	G3P[8]	2008-2009	M.1, M.2, M.3		1+	1+	-	1+	1+	-	-
VU08-09-30	G3P[8]	2008-2009	G.1, G.2, G.3	-	-
VU08-09-5	G3P[8]	2008-2009	A.1, A.2, A.3	-	-
VU08-09-7	G3P[8]	2008-2009	O.1, O.2, O.3		-
VU08-09-9	G3P[8]	2008-2009	R.1, R.2, R.3		-
VU11-12-60	G3P[8]	2011-2012	4.1, 4.2, 4.3	-	3+	2+	3+	3+	3+	2+	-
VU12-13-101	G9P[8]	2012-2013	10.1, 10.2, 10.3	1+	3+	3+	3+	3+	3+	1+	-
VU08-09-39	G12P[8]	2008-2009	J.1, J.2, J.3	-	-
VU08-09-6	G12P[8]	2008-2009	B.1, B.2, B.3	-	-
VU11-12-192	G12P[8]	2011-2012	16.1, 16.2, 16.3	-
VU11-12-59	G12P[8]	2011-2012	5.1, 5.2, 5.2	2+		2+	2+	2+	2+	2+	-
VU11-12-65	G12P[8]	2011-2012	9.1, 9.2, 9.3	3+		-	-	-
VU12-13-115	G12P[8]	2012-2013	6.1, 6.2, 6.3	1+		1+	1+	1+	1+	1+	-
VU12-13-147	G12P[8]	2012-2013	2.1, 2.2, 2.3	-
VU12-13-180	G12P[8]	2012-2013	17.1, 17.2, 17.3	2+
VU12-13-200	G12P[8]	2012-2013	15.1, 15.2, 15.3	-
VU12-13-3	G12P[8]	2012-2013	13.1, 13.2, 13.3	3+		-	3+	3+	3+	2+	-
VU12-13-31	G12P[8]	2012-2013	12.1, 12.2, 12.3	1+		-	1+	1+	1+	-	-
VU12-13-8	G12P[8]	2012-2013	14.1, 14.2, 14.3	1+
VU12-13-88	G12P[8]	2012-2013	7.1, 7.2, 7.3	2+		1+	1+	1+	1+	1+	-
VU05-06-74	G12P[8]b	2005-2006	%1, %2, %3	-	-
VU08-09-11	G2P[4]	2008-2009	C.1, C.2, C.3	3+	-	-	1+	2+	2+	1+	-
VU08-09-13	G2P[4]	2008-2009	D.1, D.2, D.3	-	-
VU08-09-35	G2P[4]	2008-2009	H.1, H.2, H.3	-	-
VU08-09-38	G2P[4]	2008-2009	I.1, I.2, I.3	-	-
VU08-09-8	G2P[4]	2008-2009	P.1, P.2, P.3		-
VU10-11-11	G2P[4]	2010-2011	L.1, L.2, L.3	-	-
VU10-11-5	G2P[4]	2010-2011	K.1, K.2, K.3	-	-
VU12-13-14	G2P[4]	2012-2013	11.1, 11.2, 11.3	-	2+	-	2+	2+	2+	1+	-
VU12-13-145	G2P[4]	2012-2013	8.1, 8.2, 8.3	-	3+	3+	3+	3+	3+	3+	-
aa Samples with ELISA scores > 0.1 were considered positive. The numeral indicates the number of replicate lineages for the indicated specimen, cell type, and passage that tested positive. A dash indicates a negative ELISA score. A white blank indicates lack of ELISA. A gray blank indicates lack of passage.
bTyped as P[6] by PCR but P[8] by sequence analysis in McDonald et al. 2012.
