# Supplementary material for: Human Rotaviruses of Multiple Genotypes Acquire Conserved VP4 Mutations during Serial Passage
Source: Viruses. 2024 Jun 18;16(6):978. doi: 10.3390/v16060978 (PMC11209247; doi:10.3390/v16060978)
Supplement: Supplementary file 1 [file viruses-16-00978-s001.zip › Table S10-S33.Conserved variant frequency.xlsx]

## Sheet: Table S10
Table S10. Conserved, non-synonymous variant frequency for VU12-13-162 (G1P[8])
genome	position	reference	variant	frequency	raw_depth	variant_f_count	variant_r_count	variant_total	mutation
KT919120.1	160	C	T	0.99627	28147	25331	2711	28042	H52Y
KT919120.1	239	C	T	0.998845	38089	27094	10951	38045	T78I
KT919120.1	322	A	G	0.999414	98909	79485	19366	98851	I106V
KT919120.1	328	G	A	0.998969	99876	80438	19335	99773	V108I
KT919120.1	365	A	C	0.99786	99511	83728	15570	99298	N120T
KT919120.1	439	G	A	0.99949	100065	74410	25604	100014	G145S
KT919120.1	441	C	T	0.998716	98895	72049	26719	98768	G145S
KT919120.1	456	C	A	0.998435	87564	57202	30225	87427	D150E
KT919120.1	590	G	A	0.998609	95622	61002	34487	95489	G195D
KT919120.1	602	C	T	0.998588	99881	55349	44391	99740	T199I
KT919120.1	762	C	A	0.998835	97822	50819	46889	97708	D252E
KT919120.1	810	A	T	0.99956	99996	39990	59962	99952	R268S
KT919120.1	890	A	T	0.998726	87099	33575	53413	86988	Y295F
KT919120.1	1085	C	T	0.999439	62379	18904	43440	62344	A360V
KT919120.1	1144	A	G	0.999145	62011	33110	28848	61958	T380A
KT919120.1	1155	T	G	0.998877	71261	38400	32781	71181	S383R
KT919120.1	1159	G	C	0.999346	74977	40456	34472	74928	D385H
KT919120.1	1168	A	T	0.998771	79767	43786	35883	79669	I388L
KT919120.1	1174	G	C	0.999205	81761	45016	36680	81696	V390L
KT919120.1	1176	G	A	0.997929	82584	45045	37368	82413	V390L
KT919120.1	1405	T	C	0.999177	97203	65914	31209	97123	F467L
KT919120.1	1684	G	A	0.998867	95321	55940	39273	95213	V560I
KT919120.1	1744	G	A	0.99896	99987	60000	39883	99883	V580I
KT919120.1	1746	T	C	0.99913	99945	60035	39823	99858	V580I
KT919120.1	1765	G	A	0.996824	97931	56774	40846	97620	V587I
KT919120.1	1775	G	T	0.999097	94177	52357	41735	94092	W590L
KT919120.1	1816	G	T	0.999244	76673	37696	38919	76615	V604L
KT919120.1	1818	A	G	0.995799	73793	36636	36847	73483	V604L
KT919120.1	1857	C	A	0.99861	99997	42983	56875	99858	N617K
KT919120.1	1868	A	G	0.99891	99999	42982	56908	99890	K621R
KT919120.1	2071	T	G	0.997449	25874	7898	17910	25808	F689V
KT919120.1	2219	C	T	0.997876	72971	6967	65849	72816	T738I
KT919120.1	2220	T	A	0.999041	71924	6903	64952	71855	T738I

## Sheet: Table S11
Table S11. Conserved, non-synonymous variant frequency for VU08-09-16 lineage 1 (G3P[8])
genome	position	reference	variant	frequency	raw_depth	variant_f_count	variant_r_count	variant_total	mutation
JF790317.1	154	C	T	1	145	102	43	145	H52Y
JF790317.1	232	T	A	0.992248	258	160	96	256	S78I
JF790317.1	233	C	T	1	246	147	99	246	S78I
JF790317.1	316	A	G	0.997089	687	555	130	685	I106V
JF790317.1	322	G	A	0.998544	687	557	129	686	V108I
JF790317.1	359	A	C	0.997323	747	607	138	745	N120T
JF790317.1	433	G	A	1	767	601	166	767	G145S
JF790317.1	435	C	T	0.997315	745	580	163	743	G145S
JF790317.1	450	C	A	0.998328	598	432	165	597	D150E
JF790317.1	584	G	A	1	25	16	9	25	G195D
JF790317.1	804	A	T	1	37	16	21	37	R268S
JF790317.1	884	A	T	0.994819	386	151	233	384	Y295F
JF790317.1	1399	T	C	0.990244	205	84	119	203	F467L
JF790317.1	1678	G	A	0.996283	807	342	462	804	V560I
JF790317.1	1738	G	A	0.994889	587	297	287	584	V580I
JF790317.1	1740	T	C	0.996429	560	282	276	558	V580I
JF790317.1	1759	G	A	0.993789	483	238	242	480	V587I
JF790317.1	1769	G	T	0.993631	628	264	360	624	W590L
JF790317.1	1810	G	T	1	522	186	336	522	V604L
JF790317.1	1812	A	G	0.994209	518	184	331	515	V604L
JF790317.1	1851	C	A	1	356	131	225	356	N617K
JF790317.1	1862	A	G	0.996633	297	73	223	296	K621R
JF790317.1	2065	T	G	0.996109	257	110	146	256	F689V

## Sheet: Table S12
Table S12. Conserved, non-synonymous variant frequency for VU08-09-16 lineage 2 (G3P[8])
genome	position	reference	variant	frequency	raw_depth	variant_f_count	variant_r_count	variant_total	mutation
JF790317.1	316	A	G	0.995604	455	427	26	453	I106V
JF790317.1	322	G	A	0.99569	464	433	29	462	V108I
JF790317.1	359	A	C	0.995138	617	537	77	614	N120T
JF790317.1	433	G	A	0.99802	505	435	69	504	G145S
JF790317.1	435	C	T	0.991903	494	423	67	490	G145S
JF790317.1	450	C	A	1	274	209	65	274	D150E
JF790317.1	584	G	A	1	18	6	12	18	G195D
JF790317.1	596	C	T	1	18	6	12	18	T199I
JF790317.1	804	A	T	1	36	11	25	36	R268S
JF790317.1	884	A	T	0.997788	452	174	277	451	Y295F
JF790317.1	1399	T	C	0.994709	378	223	153	376	F467L
JF790317.1	1678	G	A	1	876	295	581	876	V560I
JF790317.1	1738	G	A	0.998252	572	240	331	571	V580I
JF790317.1	1740	T	C	0.998168	546	227	318	545	V580I
JF790317.1	1759	G	A	0.995984	498	226	270	496	V587I
JF790317.1	1769	G	T	0.996997	666	230	434	664	W590L
JF790317.1	1810	G	T	0.998435	639	171	467	638	V604L
JF790317.1	1812	A	G	0.998447	644	175	468	643	V604L
JF790317.1	1851	C	A	0.995838	961	180	777	957	N617K
JF790317.1	1862	A	G	0.988315	1027	152	863	1015	K621R

## Sheet: Table S13
Table S13. Conserved, non-synonymous variant frequency for VU08-09-26 (G3P[8])
genome	position	reference	variant	frequency	raw_depth	variant_f_count	variant_r_count	variant_total	mutation
JF491092.1	154	C	T	0.997723	34691	31040	3572	34612	H52Y
JF491092.1	232	T	A	0.99818	52185	37145	14945	52090	S78I
JF491092.1	233	C	T	0.998481	47387	32347	14968	47315	S78I
JF491092.1	316	A	G	0.999321	75061	51973	23037	75010	I106V
JF491092.1	322	G	A	0.999029	76211	52915	23222	76137	V108I
JF491092.1	433	G	A	0.998874	95891	63385	32398	95783	G145S
JF491092.1	435	C	T	0.997723	96614	62277	34117	96394	G145S
JF491092.1	450	C	A	0.998662	91947	56093	35731	91824	D150E
JF491092.1	584	G	A	0.997881	100062	68765	31085	99850	G195D
JF491092.1	596	C	T	0.998869	99954	66894	32947	99841	T199I
JF491092.1	756	C	A	0.999181	97654	45930	51644	97574	D252E
JF491092.1	804	A	T	0.999502	82410	33725	48644	82369	R268S
JF491092.1	884	A	T	0.998541	92544	29714	62695	92409	Y295F
JF491092.1	1079	C	T	0.999416	56479	21367	35079	56446	A360V
JF491092.1	1138	A	G	0.998607	47372	24404	22902	47306	T380A
JF491092.1	1149	T	G	0.99889	48646	25438	23154	48592	S383R
JF491092.1	1153	G	C	0.999256	49729	26290	23402	49692	D385H
JF491092.1	1162	A	T	0.998587	51646	28936	22637	51573	I388L
JF491092.1	1168	G	C	0.999266	51769	29070	22661	51731	V390L
JF491092.1	1170	G	A	0.997183	52175	29100	22928	52028	V390L
JF491092.1	1399	T	C	0.998908	98888	55847	42933	98780	F467L
JF491092.1	1678	G	A	0.998838	75733	42299	33346	75645	V560I
JF491092.1	1738	G	A	0.999438	71109	45711	25358	71069	V580I
JF491092.1	1740	T	C	0.998879	71374	45948	25346	71294	V580I
JF491092.1	1759	G	A	0.997381	92395	55146	37007	92153	V587I
JF491092.1	1769	G	T	0.998954	96603	53296	43206	96502	W590L
JF491092.1	1810	G	T	0.999016	87414	43167	44161	87328	V604L
JF491092.1	1812	A	G	0.997281	86056	42467	43355	85822	V604L
JF491092.1	1851	C	A	0.996992	98723	42542	55884	98426	N617K
JF491092.1	1862	A	G	0.998134	98600	39538	58878	98416	K621R
JF491092.1	2065	T	G	0.998708	66556	32402	34068	66470	F689V
JF491092.1	2213	C	T	0.998408	79751	3008	76616	79624	T738I
JF491092.1	2214	T	A	0.999105	79342	2977	76294	79271	T738I

## Sheet: Table S14
Table S14. Conserved, non-synonymous variant frequency for VU11-12-60 lineage 1 (G3P[8])
genome	position	reference	variant	frequency	raw_depth	variant_f_count	variant_r_count	variant_total	mutation
KT919065.1	156	C	T	0.996685	6637	5765	850	6615	H52Y
KT919065.1	234	T	A	0.998797	11642	8348	3280	11628	S78I
KT919065.1	235	C	T	0.999073	10788	7493	3285	10778	S78I
KT919065.1	318	A	G	0.998944	44513	37965	6501	44466	I106V
KT919065.1	324	G	A	0.999396	46390	39549	6813	46362	V108I
KT919065.1	359	T	C	0.996205	62721	53169	9314	62483	N120T
KT919065.1	435	G	A	0.999027	98626	78549	19981	98530	G145S
KT919065.1	437	C	T	0.998132	99051	77241	21625	98866	G145S
KT919065.1	452	C	A	0.998856	95262	71930	23223	95153	D150E
KT919065.1	586	G	A	0.997797	98065	71355	26494	97849	G195D
KT919065.1	598	C	T	0.998759	99940	68923	30893	99816	T199I
KT919065.1	758	C	A	0.999121	93247	44589	48576	93165	D252E
KT919065.1	806	A	T	0.999308	75109	29907	45150	75057	R268S
KT919065.1	886	A	T	0.998831	87236	25594	61540	87134	Y295F
KT919065.1	1081	C	T	0.999078	44463	14060	30362	44422	A360V
KT919065.1	1140	A	G	0.998723	28974	15476	13461	28937	T380A
KT919065.1	1151	T	G	0.998291	30436	16298	14086	30384	S383R
KT919065.1	1155	G	C	0.999328	31268	16805	14442	31247	D385H
KT919065.1	1164	A	T	0.998678	32538	18309	14186	32495	I388L
KT919065.1	1170	G	C	0.998013	32706	18326	14315	32641	V390L
KT919065.1	1172	G	A	0.997056	32948	18364	14487	32851	V390L
KT919065.1	1401	T	C	0.998894	98533	65688	32736	98424	F467L
KT919065.1	1680	G	A	0.999013	68884	44937	23879	68816	V560I
KT919065.1	1740	G	A	0.999176	86184	53053	33060	86113	V580I
KT919065.1	1742	T	C	0.99877	86145	53004	33035	86039	V580I
KT919065.1	1761	G	A	0.996875	96334	56361	39672	96033	V587I
KT919065.1	1771	G	T	0.998416	95300	52143	43006	95149	W590L
KT919065.1	1812	G	T	0.998793	82018	39240	42679	81919	V604L
KT919065.1	1814	A	G	0.996385	80229	38231	41708	79939	V604L
KT919065.1	1853	C	A	0.99845	99997	41091	58751	99842	N617K
KT919065.1	1864	A	G	0.99845	99999	41090	58754	99844	K621R
KT919065.1	2067	T	G	0.998778	54841	30184	24590	54774	F698V
KT919065.1	2215	C	T	0.998329	84991	3831	81018	84849	T738I
KT919065.1	2216	T	A	0.999112	84479	3792	80612	84404	T738I

## Sheet: Table S15
Table S15. Conserved, non-synonymous variant frequency for VU11-12-60 lineage 2 (G3P[8])
genome	position	reference	variant	frequency	raw_depth	variant_f_count	variant_r_count	variant_total	mutation
KT919065.1	156	C	T	0.997391	16097	14221	1834	16055	H52Y
KT919065.1	234	T	A	0.998211	28504	20575	7878	28453	S78I
KT919065.1	235	C	T	0.999095	26509	18584	7901	26485	S78I
KT919065.1	318	A	G	0.999416	78822	64823	13953	78776	I106V
KT919065.1	324	G	A	0.999338	81574	67236	14284	81520	V108I
KT919065.1	359	T	C	0.996621	99734	84477	14920	99397	N120T
KT919065.1	435	G	A	0.999148	97430	79178	18169	97347	G145S
KT919065.1	437	C	T	0.998383	98320	77008	21153	98161	G145S
KT919065.1	452	C	A	0.998921	92701	67904	24697	92601	D150E
KT919065.1	586	G	A	0.997897	96534	64571	31760	96331	G195D
KT919065.1	598	C	T	0.998789	99896	59852	39923	99775	T199I
KT919065.1	758	C	A	0.999029	94731	27763	66876	94639	D252E
KT919065.1	806	A	T	0.99978	99997	31851	68124	99975	R268S
KT919065.1	886	A	T	0.999248	74465	22207	52202	74409	Y295F
KT919065.1	1081	C	T	0.999083	52350	13458	38844	52302	A360V
KT919065.1	1140	A	G	0.998908	46708	24655	22002	46657	T380A
KT919065.1	1151	T	G	0.998362	51278	27018	24176	51194	S383R
KT919065.1	1155	G	C	0.99913	54004	28606	25351	53957	D385H
KT919065.1	1164	A	T	0.998543	57661	31319	26258	57577	I388L
KT919065.1	1170	G	C	0.989179	59235	31905	26689	58594	V390L
KT919065.1	1172	G	A	0.997336	59685	32255	27271	59526	V390L
KT919065.1	1401	T	C	0.99864	97082	71781	25169	96950	F467L
KT919065.1	1680	G	A	0.99888	99996	66715	33169	99884	V560I
KT919065.1	1740	G	A	0.999024	99382	66737	32548	99285	V580I
KT919065.1	1742	T	C	0.998963	99333	66718	32512	99230	V580I
KT919065.1	1761	G	A	0.996164	94111	69622	24128	93750	V587I
KT919065.1	1771	G	T	0.998018	90839	60786	29873	90659	W590L
KT919065.1	1812	G	T	0.999156	91229	44799	46353	91152	V604L
KT919065.1	1814	A	G	0.996023	92021	45249	46406	91655	V604L
KT919065.1	1853	C	A	0.9986	99999	46845	53014	99859	N617K
KT919065.1	1864	A	G	0.99883	99998	46847	53034	99881	K621R
KT919065.1	2067	T	G	0.997811	22840	7804	14986	22790	F689V
KT919065.1	2215	C	T	0.996679	73482	4142	69096	73238	T738I
KT919065.1	2216	T	A	0.998564	72403	4078	68221	72299	T738I

## Sheet: Table S16
Table S16. Conserved, non-synonymous variant frequency for VU11-12-60 lineage 3 (G3P[8])
genome	position	reference	variant	frequency	raw_depth	variant_f_count	variant_r_count	variant_total	mutation
KT919065.1	156	C	T	0.997714	14435	12397	2005	14402	H52Y
KT919065.1	234	T	A	0.997755	23609	16849	6707	23556	S78I
KT919065.1	235	C	T	0.998084	21926	15180	6704	21884	S78I
KT919065.1	318	A	G	0.99933	73089	59887	13153	73040	I106V
KT919065.1	324	G	A	0.999437	74550	60945	13563	74508	V108I
KT919065.1	359	T	C	0.995527	85840	68406	17050	85456	N120T
KT919065.1	435	G	A	0.998937	98787	74013	24669	98682	G145S
KT919065.1	437	C	T	0.99792	99054	71799	27049	98848	G145S
KT919065.1	452	C	A	0.998637	90212	62151	27938	90089	D150E
KT919065.1	586	G	A	0.998278	97581	67467	29946	97413	G195D
KT919065.1	598	C	T	0.998901	97370	60200	37063	97263	T199I
KT919065.1	758	C	A	0.999166	92345	40547	51721	92268	D252E
KT919065.1	806	A	T	0.999528	82663	29144	53480	82624	R268S
KT919065.1	886	A	T	0.998938	83815	29417	54309	83726	Y295F
KT919065.1	1081	C	T	0.999057	44545	8871	35632	44503	A360V
KT919065.1	1140	A	G	0.999042	17740	10085	7638	17723	T380A
KT919065.1	1151	T	G	0.999238	18376	10655	7707	18362	S383R
KT919065.1	1155	G	C	0.998939	18844	10968	7856	18824	D385H
KT919065.1	1164	A	T	0.998101	20006	12201	7767	19968	I388L
KT919065.1	1170	G	C	0.997538	20306	12387	7869	20256	V390L
KT919065.1	1172	G	A	0.997417	20522	12407	8062	20469	V390L
KT919065.1	1401	T	C	0.998971	99124	76861	22161	99022	F467L
KT919065.1	1680	G	A	0.99898	99996	61629	38265	99894	V560I
KT919065.1	1740	G	A	0.999175	99423	61549	37792	99341	V580I
KT919065.1	1742	T	C	0.998913	99347	61510	37729	99239	V580I
KT919065.1	1761	G	A	0.996851	95916	61141	34473	95614	V587I
KT919065.1	1771	G	T	0.998394	95293	58474	36666	95140	W590L
KT919065.1	1812	G	T	0.999105	87126	38585	48463	87048	V604L
KT919065.1	1814	A	G	0.995735	88401	39648	48376	88024	V604L
KT919065.1	1853	C	A	0.99826	99997	43673	56150	99823	N617K
KT919065.1	1864	A	G	0.99879	99999	43680	56198	99878	K621R
KT919065.1	2067	T	G	0.998059	51010	29159	21752	50911	F689V
KT919065.1	2215	C	T	0.998179	70830	10582	60119	70701	T738I
KT919065.1	2216	T	A	0.999259	70178	10510	59616	70126	T738I

## Sheet: Table S17
Table S17. Conserved, non-synonymous variant frequency for VU12-13-101 lineage 1 (G9P[8])
genome	position	reference	variant	frequency	raw_depth	ref_f_count	ref_r_count	variant_total	mutation
KT919506.1	163	C	T	0.996914	7129	1	0	7107	H52Y
KT919506.1	241	T	A	0.997707	17007	3	7	16968	S78I
KT919506.1	242	C	T	0.999077	16247	2	1	16232	S78I
KT919506.1	325	A	G	0.999315	93437	21	0	93373	I106V
KT919506.1	331	G	A	0.999419	96356	13	1	96300	V108I
KT919506.1	368	A	C	0.998215	99713	132	10	99535	N120T
KT919506.1	442	G	A	0.998926	98668	12	11	98562	G145S
KT919506.1	444	C	T	0.998062	99061	17	4	98869	G145S
KT919506.1	459	C	A	0.99884	85328	11	21	85229	D150E
KT919506.1	593	G	A	0.998586	96156	15	5	96020	G195D
KT919506.1	605	C	T	0.998341	98847	12	11	98683	T199I
KT919506.1	765	T	A	0.998882	97477	3	25	97368	D252E
KT919506.1	813	A	T	0.999415	82055	15	4	82007	R268S
KT919506.1	893	A	T	0.998199	84954	26	8	84801	Y295F
KT919506.1	1088	C	T	0.999324	26643	2	3	26625	A360V
KT919506.1	1147	A	G	0.999335	18034	5	4	18022	T380A
KT919506.1	1158	T	G	0.998219	19087	6	10	19053	S383R
KT919506.1	1162	G	C	0.99909	19770	0	0	19752	D385H
KT919506.1	1171	A	T	0.999521	20878	2	0	20868	I388L
KT919506.1	1177	G	C	0.999054	21145	2	2	21125	V390L
KT919506.1	1179	G	A	0.997473	21370	16	0	21316	V390L
KT919506.1	1408	T	C	0.998748	99061	13	2	98937	F467L
KT919506.1	1687	G	A	0.99901	99997	7	1	99898	V560I
KT919506.1	1747	G	A	0.99923	99964	12	2	99887	V580I
KT919506.1	1749	T	C	0.998399	99934	41	21	99774	V580I
KT919506.1	1768	G	A	0.996509	89378	8	39	89066	V587I
KT919506.1	1778	G	T	0.998232	95030	33	16	94862	W590L
KT919506.1	1819	G	T	0.998992	97246	42	20	97148	V604L
KT919506.1	1821	A	G	0.995707	98310	13	21	97888	V604L
KT919506.1	1860	C	A	0.99827	99999	0	4	99826	N617K
KT919506.1	1871	A	G	0.99904	99998	9	17	99902	K621R
KT919506.1	2074	T	G	0.997819	47676	28	51	47572	F689V
KT919506.1	2222	C	T	0.998366	79560	1	18	79430	T738I
KT919506.1	2223	T	A	0.99943	78935	0	13	78890	T738I

## Sheet: Table S18
Table S18. Conserved, non-synonymous variant frequency for VU12-13-101 lineage 2 (G9P[8])
genome	position	reference	variant	frequency	raw_depth	variant_f_count	variant_r_count	variant_total	mutation
KT919506.1	163	C	T	0.997291	12550	11992	524	12516	H52Y
KT919506.1	241	T	A	0.997834	25392	19092	6245	25337	S78I
KT919506.1	242	C	T	0.998812	24416	18122	6265	24387	S78I
KT919506.1	325	A	G	0.999209	98610	83121	15411	98532	I106V
KT919506.1	331	G	A	0.999349	99784	84245	15474	99719	V108I
KT919506.1	368	A	C	0.998001	99559	85693	13667	99360	N120T
KT919506.1	442	G	A	0.999057	98619	72993	25533	98526	G145S
KT919506.1	444	C	T	0.998156	98701	70709	27810	98519	G145S
KT919506.1	459	C	A	0.998835	81569	50295	31179	81474	D150E
KT919506.1	593	G	A	0.998364	95991	61659	34175	95834	G195D
KT919506.1	605	C	T	0.998517	97749	54830	42774	97604	T199I
KT919506.1	765	T	A	0.998997	96698	48368	48233	96601	D252E
KT919506.1	813	A	T	0.999635	93171	40681	52456	93137	R268S
KT919506.1	893	A	T	0.998871	82355	30131	52131	82262	Y295F
KT919506.1	1088	C	T	0.998962	37554	11216	26299	37515	A360V
KT919506.1	1147	A	G	0.99907	29031	16998	12006	29004	T380A
KT919506.1	1158	T	G	0.999161	29784	17441	12318	29759	S383R
KT919506.1	1162	G	C	0.999274	30296	17836	12438	30274	D385H
KT919506.1	1171	A	T	0.99868	31826	19620	12164	31784	I388L
KT919506.1	1177	G	C	0.94347	32213	18594	11798	30392	V390L
KT919506.1	1179	G	A	0.996383	32621	19772	12731	32503	V390L
KT919506.1	1408	T	C	0.998851	99180	72883	26183	99066	F467L
KT919506.1	1687	G	A	0.99858	99997	62499	37356	99855	V560I
KT919506.1	1747	G	A	0.99913	99948	63312	36549	99861	V580I
KT919506.1	1749	T	C	0.998999	99948	63339	36509	99848	V580I
KT919506.1	1768	G	A	0.99606	93157	58404	34386	92790	V587I
KT919506.1	1778	G	T	0.998476	94515	54437	39934	94371	W590L
KT919506.1	1819	G	T	0.99892	99994	38670	61216	99886	V604L
KT919506.1	1821	A	G	0.99548	99998	38673	60873	99546	V604L
KT919506.1	1860	C	A	0.99871	99995	38710	61156	99866	N617K
KT919506.1	1871	A	G	0.99881	99999	38713	61167	99880	K621R
KT919506.1	2074	T	G	0.997416	33670	17690	15893	33583	F689V
KT919506.1	2222	C	T	0.998287	77661	10045	67483	77528	T738I
KT919506.1	2223	T	A	0.998243	76843	9977	66731	76708	T738I

## Sheet: Table S19
Table S19. Conserved, non-synonymous variant frequency for VU12-13-101 lineage 3 (G9P[8])
genome	position	reference	variant	frequency	raw_depth	variant_f_count	variant_r_count	variant_total	mutation
KT919506.1	163	C	T	0.995642	10325	9868	412	10280	H52Y
KT919506.1	241	T	A	0.99783	21200	15994	5160	21154	S78I
KT919506.1	242	C	T	0.99877	20321	15121	5175	20296	S78I
KT919506.1	325	A	G	0.999462	92871	79123	13698	92821	I106V
KT919506.1	331	G	A	0.998995	95484	80899	14489	95388	V108I
KT919506.1	442	G	A	0.999058	98757	72536	26128	98664	G145S
KT919506.1	444	C	T	0.998031	99028	70324	28509	98833	G145S
KT919506.1	459	C	A	0.998702	83208	50877	32223	83100	D150E
KT919506.1	593	G	A	0.99803	95924	59291	36444	95735	G195D
KT919506.1	605	C	T	0.99873	98403	53695	44583	98278	T199I
KT919506.1	765	T	A	0.998547	97020	53946	42933	96879	D252E
KT919506.1	813	A	T	0.999252	85517	40950	44503	85453	R268S
KT919506.1	893	A	T	0.998597	83394	31299	51978	83277	Y295F
KT919506.1	1088	C	T	0.999453	34764	10509	24236	34745	A360V
KT919506.1	1147	A	G	0.998402	26908	15795	11070	26865	T380A
KT919506.1	1158	T	G	0.998628	27702	16365	11299	27664	S383R
KT919506.1	1162	G	C	0.998694	28339	16838	11464	28302	D385H
KT919506.1	1171	A	T	0.99815	29729	18536	11138	29674	I388L
KT919506.1	1177	G	C	0.998707	30162	18780	11343	30123	V390L
KT919506.1	1179	G	A	0.996985	30512	18804	11616	30420	V390L
KT919506.1	1408	T	C	0.99868	99213	72204	26878	99082	F467L
KT919506.1	1687	G	A	0.99869	99993	63146	36716	99862	V560I
KT919506.1	1747	G	A	0.99901	99964	63899	35966	99865	V580I
KT919506.1	1749	T	C	0.999019	99944	63925	35921	99846	V580I
KT919506.1	1768	G	A	0.996282	91722	57495	33886	91381	V587I
KT919506.1	1778	G	T	0.998277	95165	54255	40746	95001	W590L
KT919506.1	1819	G	T	0.999041	95929	36882	58955	95837	V604L
KT919506.1	1821	A	G	0.995496	97029	37784	58808	96592	V604L
KT919506.1	1860	C	A	0.99841	99999	38228	61612	99840	N617K
KT919506.1	1871	A	G	0.99868	99998	38228	61638	99866	K621R
KT919506.1	2222	C	T	0.997932	79296	8353	70779	79132	T738I
KT919506.1	2223	T	A	0.999032	78548	8294	70178	78472	T738I

[truncated: 14 more sheets: Table S20, Table S21, Table S22, Table S23, Table S24, Table S25, Table S26, Table S27, Table S28, Table S29, Table S30, Tab;e S31, Table S32, Table S33]
