# Supplementary material for: Human Rotaviruses of Multiple Genotypes Acquire Conserved VP4 Mutations during Serial Passage
Source: Viruses. 2024 Jun 18;16(6):978. doi: 10.3390/v16060978 (PMC11209247; doi:10.3390/v16060978)
Supplement: Supplementary file 1 [file viruses-16-00978-s001.zip › Table S2.Accession numbers.xlsx]

## Sheet: Table S2
Table S2. GenBank accession numbers for rotavirus reference sequences
	Encoded protein (genome segment)
Strain name	VP1 (1)	VP2 (2)	VP3 (3)	VP4 (4)	NSP1 (5)	VP6 (6)	NSP3 (7)	NSP2 (8)	VP7 (9)	NSP4 (10)	NSP5/6 (11)
Rotavirus A strain RVA/Human-wt/USA/VU08-09-11/2008/G2P[4]	KC443018	KC443019	KC443020	KC443021	KC443013	KC443022	KC443015	KC443014	KC443023	KC443016	KC443017
Rotavirus A human/Vanderbilt/VU08-09-16/2008/G3P[8]	JF790315	JF790319	JF790318	JF790317	JF790320	JF790314	JF790313	JF790310	JF790316	JF790312	JF790311
Rotavirus A strain RVA/Human-wt/USA/VU11-12-59/2012/G12P[8]	KT918908	KT918909	KT918910	KT918911	KT918903	KT918912	KT918905	KT918904	KT918913	KT918906	KT918907
Rotavirus A strain RVA/Human-wt/USA/VU11-12-60/2012/G3P[8]	KT919062	KT919063	KT919064	KT919065	KT919057	KT919066	KT919059	KT919058	KT919067	KT919060	KT919061
Rotavirus A strain RVA/Human-wt/USA/VU12-13-3/2012/G12P[8]	KT919172	KT919173	KT919174	KT919175	KT919167	KT919176	KT919169	KT919168	KT919177	KT919170	KT919171.
Rotavirus A strain RVA/Human-wt/USA/VU12-13-31/2013/G12P[8]	KT919492	KT919493	KT919494	KT919495	KT919487	KT919496	KT919489	KT919488	KT919497	KT919490	KT919491
Rotavirus A strain RVA/Human-wt/USA/VU12-13-88/2013/G12P[8]	KT918897	KT918898	KT918899	KT918900	KT918892	KT918901	KT918894	KT918893	KT918902	KT918895	KT918896
Rotavirus A strain RVA/Human-wt/USA/VU12-13-101/2013/G9P[8]	KT919503	KT919504	KT919505	KT919506	KT919498	KT919507	KT919500	KT919499	KT919508	KT919501	KT919502
Rotavirus A strain RVA/Human-wt/USA/VU12-13-115/2013/G12P[8]	KT919459	KT919460	KT919461	KT919462	KT919454	KT919463	KT919456	KT919455	KT919464	KT919457	KT919458
Rotavirus A strain RVA/Human-wt/USA/VU12-13-145/2013/G2P[4]	KT918446	KT918447	KT918448	KT918449	KT918441	KT918450	KT918443	KT918442	KT918451	KT918444	KT918445
Rotavirus A strain RVA/Human-wt/USA/VU12-13-162/2013/G1P[8]	KT919117	KT919118	KT919119	KT919120	KT919112	KT919121	KT919114	KT919113	KT919122	KT919115	KT919116
