# Supplementary material for: Human Rotaviruses of Multiple Genotypes Acquire Conserved VP4 Mutations during Serial Passage
Source: Viruses. 2024 Jun 18;16(6):978. doi: 10.3390/v16060978 (PMC11209247; doi:10.3390/v16060978)
Supplement: Supplementary file 1 [file viruses-16-00978-s001.zip › Table S3-S6.Adaptive passages.xlsx]

## Sheet: Table S3
Table S3. Clinical specimens and adaptive passages in primary RhMK cells
Short name	Genotype	Passage	ELISA A450	Passage	ELISA A450
Media + trypsin-1		RhP3	0.057
Media + trypsin-2		RhP3	0.065
SA11 -4F-1	G3P[1]	RhP3	0.056
SA11 -4F-2	G3P[1]	RhP3	0.059
2024-01-01	G1P[8]	RhP3	0.618	RhP5	0.176
2024-01-02	G1P[8]	RhP3	0.074	RhP5	0.058
2024-01-03	G1P[8]	RhP3	0.057	RhP5	0.049
2024-02-01	G12P[8]	RhP3	0.054
2024-02-02	G12P[8]	RhP3	0.055
2024-02-03	G12P[8]	RhP3	0.052
2024-04-01	G3P[8]	RhP3	0.056	RhP5	1.372
2024-04-02	G3P[8]	RhP3	0.055	RhP5	1.398
2024-04-03	G3P[8]	RhP3	0.054	RhP5	1.48
2024-05-01	G12P[8]	RhP3	0.051
2024-05-02	G12P[8]	RhP3	2.211
2024-05-03	G12P[8]	RhP3	2.295
2024-06-01	G12P[8]	RhP3	2.091
2024-06-02	G12P[8]	RhP3	0.051
2024-06-03	G12P[8]	RhP3	0.052
2024-07-01	G12P[8]	RhP3	0.056
2024-07-02	G12P[8]	RhP3	2.06
2024-07-03	G12P[8]	RhP3	1.894
2024-08-01	G2P[4]	RhP3	0.078	RhP5	1.461
2024-08-02	G2P[4]	RhP3	0.078	RhP5	1.483
2024-08-03	G2P[4]	RhP3	0.082	RhP5	1.523
2024-09-01	G12P[8]	RhP3	2.538
2024-09-02	G12P[8]	RhP3	0.259
2024-09-03	G12P[8]	RhP3	0.869
2024-10-01	G9P[8]	RhP3	0.09	RhP5	1.578
2024-10-02	G9P[8]	RhP3	0.109	RhP5	1.669
2024-10-03	G9P[8]	RhP3	0.065	RhP5	1.526
2024-11-01	G2P[4]	RhP3	0.062	RhP5	1.892
2024-11-02	G2P[4]	RhP3	0.063	RhP5	1.392
2024-11-03	G2P[4]	RhP3	0.061	RhP5	0.048
2024-12-01	G12P[8]	RhP3	0.055
2024-12-02	G12P[8]	RhP3	2.097
2024-12-03	G12P[8]	RhP3	0.052
13-1	G12P[8]	RhP3	0.481
13-2	G12P[8]	RhP3	0.505
13-3	G12P[8]	RhP3	0.47
14-1	G12P[8]	RhP3	0.11
14-2	G12P[8]	RhP3	0.058
14-3	G12P[8]	RhP3	0.058
15-1	G12P[8]	RhP3	0.055
15-2	G12P[8]	RhP3	0.063
15-3	G12P[8]	RhP3	0.066
16-1	G12P[8]	RhP3	0.056
16-2	G12P[8]	RhP3	0.057
16-3	G12P[8]	RhP3	0.054
17-1	G12P[8]	RhP3	0.153
17-2	G12P[8]	RhP3	0.113
17-3	G12P[8]	RhP3	0.062
A-1	G3P[8]	RhP3	0.048	RhP5	0.049
A-2	G3P[8]	RhP3	0.079	RhP5	0.048
A-3	G3P[8]	RhP3	0.056	RhP5	0.048
B-1	G12P[8]	RhP3	0.047	RhP5	0.047
B-2	G12P[8]	RhP3	0.046	RhP5	0.053
B-3	G12P[8]	RhP3	0.05	RhP5	0.046
C-1	G2P[4]	RhP3	0.168	RhP5	0.072
C-2	G2P[4]	RhP3	0.146	RhP5	0.072
C-3	G2P[4]	RhP3	0.149	RhP5	0.075
D-1	G2P[4]	RhP3	0.048	RhP5	0.068
D-2	G2P[4]	RhP3	0.061	RhP5	0.049
D-3	G2P[4]	RhP3	0.048	RhP5	0.04
E-1	G3P[8]	RhP3	0.049	RhP5	0.05
E-2	G3P[8]	RhP3	0.049	RhP5	0.049
E-3	G3P[8]	RhP3	0.188	RhP5	0.047
E_3	G3P[8]	RhP3		RhP5	1.429
F-1	G3P[8]	RhP3	0.065	RhP5	0.049
F-2	G3P[8]	RhP3	0.045	RhP5	0.047
F-3	G3P[8]	RhP3	0.064	RhP5	0.048
G-1	G3P[8]	RhP3	0.048	RhP5	0.045
G-2	G3P[8]	RhP3	0.05	RhP5	0.046
G-3	G3P[8]	RhP3	0.073	RhP5	0.047
H-1	G2P[4]	RhP3	0.063	RhP5	0.049
H-2	G2P[4]	RhP3	0.044	RhP5	0.052
H-3	G2P[4]	RhP3	0.046	RhP5	0.05
I-1	G2P[4]	RhP3	0.048	RhP5	0.052
I-2	G2P[4]	RhP3	0.041	RhP5	0.064
I-3	G2P[4]	RhP3	0.05	RhP5	0.049
J-1	G12P[8]	RhP3	0.047	RhP5	0.063
J-2	G12P[8]	RhP3	0.049	RhP5	0.045
J-3	G12P[8]	RhP3	0.05	RhP5	0.049
K-1	G2P[4]	RhP3	0.051	RhP5	0.059
K-2	G2P[4]	RhP3	0.048	RhP5	0.048
K-3	G2P[4]	RhP3	0.051	RhP5	0.048
L-1	G2P[4]	RhP3	0.051	RhP5	0.048
L-2	G2P[4]	RhP3	0.054	RhP5	0.049
L-3	G2P[4]	RhP3	0.053	RhP5	0.05
M-1	G3P[8]	RhP3		RhP5	0.055
M-2	G3P[8]	RhP3		RhP5	0.055
M-3	G3P[8]	RhP3		RhP5	0.141
N-1	G3P[8]	RhP3		RhP5	0.052
N-2	G3P[8]	RhP3		RhP5	0.105
N-3	G3P[8]	RhP3		RhP5
O-1	G3P[8]	RhP3		RhP5	0.054
O-2	G3P[8]	RhP3		RhP5	0.052
O-3	G3P[8]	RhP3		RhP5	0.051
P-1	G2P[4]	RhP3	0.051	RhP5
P-2	G2P[4]	RhP3		RhP5	0.053
P-3	G2P[4]	RhP3		RhP5	0.073
Q-1	G3P[8]	RhP3		RhP5	0.058
Q-2	G3P[8]	RhP3		RhP5	0.053
Q-3	G3P[8]	RhP3		RhP5	0.051
R-1	G3P[8]	RhP3		RhP5	0.052
R-2	G3P[8]	RhP3		RhP5	0.053
R-3	G3P[8]	RhP3		RhP5	0.052
S-1	G1P[8]	RhP3	0.051	RhP5	0.044
S-2	G1P[8]	RhP3	0.057	RhP5	0.059
S-3	G1P[8]	RhP3	0.051	RhP5	0.052
T-1	G1P[8]	RhP3	0.061	RhP5	0.047
T-2	G1P[8]	RhP3	0.057	RhP5	0.061
T-3	G1P[8]	RhP3	0.071	RhP5	0.055
U-1	G1P[8]	RhP3	0.049	RhP5	0.061
U-2	G1P[8]	RhP3	0.056	RhP5	0.071
U-3	G1P[8]	RhP3	0.049	RhP5	0.061
V-1	G1P[8]	RhP3	0.051	RhP5	0.068
V-2	G1P[8]	RhP3	0.051	RhP5	0.066
V-3	G1P[8]	RhP3	0.052	RhP5	0.057
W-1	G1P[8]	RhP3	0.053	RhP5	0.059
W-2	G1P[8]	RhP3	0.053	RhP5	0.074
W-3	G1P[8]	RhP3	0.056	RhP5	0.109
X-1	G3P[8]	RhP3		RhP5	0.067
X-2	G3P[8]	RhP3	0.064	RhP5	0.074
X-3	G3P[8]	RhP3		RhP5	0.06
Y-1	G1P[8]	RhP3	0.055	RhP5	0.042
Y-2	G1P[8]	RhP3	0.052	RhP5	0.06
Y-3	G1P[8]	RhP3	0.052	RhP5	0.059
Z-1	G1P[8]	RhP3	0.056	RhP5	0.06
Z-2	G1P[8]	RhP3	0.05	RhP5	0.054
Z-3	G1P[8]	RhP3	0.052	RhP5	0.059
∆-1	G1P[8]	RhP3	0.049	RhP5	0.048
∆-2	G1P[8]	RhP3	0.054	RhP5	0.055
∆-3	G1P[8]	RhP3	0.049	RhP5	0.061
@-1	G1P[8]	RhP3	0.047	RhP5	0.052
@-2	G1P[8]	RhP3	0.052	RhP5	0.056
@-3	G1P[8]	RhP3	0.052	RhP5	0.051
-0.01	G12P[6]	RhP3	0.048	RhP5	0.054
-0.02	G12P[6]	RhP3	0.052	RhP5	0.055
-0.03	G12P[6]	RhP3	0.094	RhP5	0.052
*-1	G1P[8]	RhP3	0.048	RhP5	0.056
*-2	G1P[8]	RhP3	0.074	RhP5	0.056
*-3	G1P[8]	RhP3	0.051	RhP5	0.058
?-1	G1P[8]	RhP3	0.052	RhP5	0.056
?-2	G1P[8]	RhP3	0.054	RhP5	0.051
?-3	G1P[8]	RhP3	0.053	RhP5	0.053
!-1	G1P[8]	RhP3	0.053	RhP5	0.055
!-2	G1P[8]	RhP3	0.061	RhP5	0.052
!-3	G1P[8]	RhP3	0.053	RhP5	0.055
^-1	G1P[8]	RhP3	0.056	RhP5	0.058
^-2	G1P[8]	RhP3	0.057	RhP5	0.062
^-3	G1P[8]	RhP3	0.055	RhP5	0.056
:-1	G1P[8]	RhP3	0.053	RhP5	0.06
:-2	G1P[8]	RhP3	0.05	RhP5	0.055
:-3	G1P[8]	RhP3	0.055	RhP5	0.057

## Sheet: Table S4
Table S4. Clinical specimens and adaptive passages in MA104 cells
Short name	Genotype	Passage	ELISA A450	Passage	ELISA A450	Passage	ELISA A450
Media + trypsin-1		P3	0.045	P6	0.054	P10
Media + trypsin-2		P3	0.058
SA11-4F	G3P[1]	P3	2.156
2024-01-01	G1P[8]	P3	0.064	P6	0.051	P10	3.431
2024-04-01	G3P[8]	P3	0.087	P6	2.48	P10	3.779
2024-04-02	G3P[8]	P3	0.256	P6	1.977	P10	3.744
2024-04-03	G3P[8]	P3	1.445	P6	1.854	P10	3.563
2024-05-02	G12P[8]	P3	1.149	P6	2.373	P10	3.673
2024-05-03	G12P[8]	P3	1.79	P6	1.945	P10	3.81
2024-06-01	G12P[8]	P3	1.347	P6	2.306	P10	3.595
2024-07-02	G12P[8]	P3	1.599	P6	1.499	P10	3.625
2024-08-01	G2P[4]	P3	1.33	P6	2.532	P10	4.001
2024-08-02	G2P[4]	P3	1.362	P6	2.229	P10	3.621
2024-08-03	G2P[4]	P3	1.421	P6	3.115	P10	3.474
2024-09-01	G12P[8]	P3	0.058	P6	0.06	P10	0.048
2024-09-02	G12P[8]	P3	0.066	P6	0.054	P10	0.05
2024-09-03	G12P[8]	P3	0.066	P6	0.062	P10	0.051
2024-10-01	G9P[8]	P3	1.068	P6	3.101	P10	3.998
2024-10-02	G9P[8]	P3	1.298	P6	3.26	P10	3.376
2024-10-03	G9P[8]	P3	1.594	P6	2.348	P10	3.297
2024-11-01	G2P[4]	P3	0.075	P6	2.384	P10	3.488
2024-11-02	G2P[4]	P3	0.047	P6	3.441	P10	2.825
2024-12-02	G12P[8]	P3	0.053	P6	3.537	P10	3.229
13-1	G12P[8]	P3	0.076	P6	2.319	P10	3.144
13-2	G12P[8]	P3	0.063	P6	2.352	P10	2.714
13-3	G12P[8]	P3	0.088	P6	1.775	P10	3.14
C-1	G2P[4]	P3	0.062	P6	0.056	P10	3.253
C-2	G2P[4]	P3	0.058	P6	0.055	P10	0.05
C-3	G2P[4]	P3	0.054	P6	1.885	P10	3.006
E-3	G3P[8]	P3	0.054	P6	2.114	P10	2.551
E-3	G3P[8]	P3	0.052	P6	2.031	P10	2.465
M-3	G3P[8]	P3	1.064	P6	0.053	P10	2.548

## Sheet: Table S5
Table S5. Clinical specimens and adaptive passages in Vero cells
Short name	Genotype	Passage	ELISA A450	Passage	ELISA A450
SA11-4F-1	G3P[1]	VeroP4a	0	VeroP10a	0.051
SA11-4F-2	G3P[1]	VeroP4a	0.051	VeroP10a	0.053
2024-05-01	G12P[8]	VeroP4a	0.068	VeroP10a	0.051
2024-05-02	G12P[8]	VeroP4a	0.06	VeroP10a	0.058
2024-05-03	G12P[8]	VeroP4a	0.062	VeroP10a	0.053
2024-06-01	G12P[8]	VeroP4a	0.053	VeroP10a	0.051
2024-06-02	G12P[8]	VeroP4a	0.048	VeroP10a	0.093
2024-06-03	G12P[8]	VeroP4a	0.061	VeroP10a	0.05
2024-07-01	G12P[8]	VeroP4a	0.065	VeroP10a	0.074
2024-07-02	G12P[8]	VeroP4a	0.169	VeroP10a	0.052
2024-09-02	G12P[8]	VeroP4a	0.114	VeroP10a	0.058
2024-09-03	G12P[8]	VeroP4a	0.579	VeroP10a	0.064
2024-10-01	G9P[8]	VeroP4a	0.535	VeroP10a	0.052
2024-10-02	G9P[8]	VeroP4a	0.606	VeroP10a	0.055
2024-10-03	G9P[8]	VeroP4a	0.561	VeroP10a	0.052
2024-12-01	G12P[8]	VeroP4a	0.051	VeroP10a	0.057
2024-12-02	G12P[8]	VeroP4a	0.267	VeroP10a	0.062
2024-12-03	G12P[8]	VeroP4a	0.049	VeroP10a	0.065
13-1	G12P[8]	VeroP4a	0.176	VeroP10a	0.07
13-2	G12P[8]	VeroP4a	0.156	VeroP10a	0.08
13-3	G12P[8]	VeroP4a	0.129	VeroP10a	0.073

## Sheet: Table S6
Table S6. Clinical specimens and adaptive passages in Vero cells after passage in MA104 cells
Short name	Genotype	Passage	ELISA A450	Passage	ELISA A450	Passage	ELISA A450
Media + trypsin-1		VeroP3		VeroP6	0.065	VeroP10	0.057
Media + trypsin-2		VeroP3	0.054
SA11-4F	G3P[1]	VeroP3	0.21
2024-01-01	G1P[8]	VeroP3	0.37	VeroP6	0.048	VeroP10	0.048
2024-04-01	G3P[8]	VeroP3	3.66	VeroP6	0.284	VeroP10	0.057
2024-04-02	G3P[8]	VeroP3	2.502	VeroP6	0.096	VeroP10	0.065
2024-04-03	G3P[8]	VeroP3	3.808	VeroP6	0.19	VeroP10	0.054
2024-05-02	G12P[8]	VeroP3	2.23	VeroP6	0.197	VeroP10	0.048
2024-05-03	G12P[8]	VeroP3	2.34	VeroP6	0.112	VeroP10	0.057
2024-06-01	G12P[8]	VeroP3	0.263	VeroP6		VeroP10	0.048
2024-07-02	G12P[8]	VeroP3	2.916	VeroP6	0.114	VeroP10	0.051
2024-08-01	G2P[4]	VeroP3	3.305	VeroP6	0.332	VeroP10	0.055
2024-08-02	G2P[4]	VeroP3	3.002	VeroP6	0.154	VeroP10	0.048
2024-08-03	G2P[4]	VeroP3	3.497	VeroP6	0.172	VeroP10	0.057
2024-10-01	G9P[8]	VeroP3	3.48	VeroP6	0.09	VeroP10	0.069
2024-10-02	G9P[8]	VeroP3	2.767	VeroP6	0.088	VeroP10	0.054
2024-10-03	G9P[8]	VeroP3	3.482	VeroP6	0.157	VeroP10	0.048
2024-11-01	G2P[4]	VeroP3	0.353	VeroP6	0.257	VeroP10	0.057
2024-11-02	G2P[4]	VeroP3	2.704	VeroP6	0.048	VeroP10	0.048
2024-12-02	G12P[8]	VeroP3	0.27	VeroP6	0.051	VeroP10	0.051
13-1	G12P[8]	VeroP3	0.683	VeroP6	0.054	VeroP10	0.052
13-2	G12P[8]	VeroP3	0.753	VeroP6		VeroP10	0.048
13-3	G12P[8]	VeroP3	0.401	VeroP6		VeroP10	0.059
C-1	G2P[4]	VeroP3	0.687	VeroP6	0.056	VeroP10	0.065
C-3	G2P[4]	VeroP3	1.101	VeroP6		VeroP10	0.054
E-3	G3P[8]	VeroP3	0.128	VeroP6		VeroP10	0.048
E-3	G3P[8]	VeroP3	2.294	VeroP6	0.087	VeroP10	0.057
M-3	G3P[8]	VeroP3	0.611	VeroP6	0.057	VeroP10	0.042
