# Supplementary material for: Human Rotaviruses of Multiple Genotypes Acquire Conserved VP4 Mutations during Serial Passage
Source: Viruses. 2024 Jun 18;16(6):978. doi: 10.3390/v16060978 (PMC11209247; doi:10.3390/v16060978)
Supplement: Supplementary file 1 [file viruses-16-00978-s001.zip › Table S34.Input inocula.xlsx]

## Sheet: Sheet1
Table S34. ELISA A450 values for input inocula
Genotype	Specimen	RhMK inoculum (ELISA A450)	Lineage	MA104 or Vero inoculum (ELISA A450)	Vero post MA104 inoculum (ELISA A450)
G1P[8]a	VU12-13-162	2.066	1-1	0.176	3.431
G1P[8]	VU08-09-16b		E-3	0.188	2.551
			E_3	1.429	2.465
G3P[8]	VU08-09-26		M-3	0.141	2.548
G3P[8]	VU11-12-60	2.558	4-1	1.372	3.779
			4-2	1.398	3.744
			4-3	1.48	3.563
G9P[8]	VU12-13-101	3.269	10-1	1.578	3.998
			10-2	1.669	3.376
			10-3	1.526	3.297
G12P[8]	VU11-12-192	3.859
G12P[8]	VU11-12-59	3.47	5-2	2.211	3.673
			5-3	2.295	3.81
G12P[8]	VU11-12-65	0.267	9-1	2.538
			9-2	0.259
			9-3	0.869
G12P[8]	VU12-13-115	3.371	6-1	2.091	3.595
G12P[8]	VU12-13-147	2.716
G12P[8]	VU12-13-180	2.304
G12P[8]	VU12-13-200	2.497
G12P[8]	VU12-13-3	3.563	13-1	0.481	3.144
			13-2	0.505	2.714
			13-3	0.47	3.14
G12P[8]	VU12-13-31	1.756	12-2	2.097	3.229
G12P[8]	VU12-13-8	2.781
G12P[8]	VU12-13-88	1.706	7-2	2.06	3.625
			7-3	1.894
G2P[4]	VU08-09-11		C-1	0.168	3.253
			C-2	0.146
			C-3	0.149	3.006
G2P[4]	VU10-11-11	1.042
G2P[4]	VU10-11-5	1.7
G2P[4]	VU12-13-14	3.019	11-1	1.892	3.488
			11-2	1.392	2.825
G2P[4]	VU12-13-145	0.462	8-1	1.461	4.001
			8-2	1.483	3.621
			8-3	1.523	3.474
a Bold text indicates samples successfully adapted to MA104 cells.
b ELISA A450 values are unavailable for stool specimens collected prior to 2010.
