# Supplementary material for: Human Rotaviruses of Multiple Genotypes Acquire Conserved VP4 Mutations during Serial Passage
Source: Viruses. 2024 Jun 18;16(6):978. doi: 10.3390/v16060978 (PMC11209247; doi:10.3390/v16060978)
Supplement: Supplementary file 1 [file viruses-16-00978-s001.zip › Table S35.Percent GC.xlsx]

## Sheet: Sheet1
Table S35. Percent GC content of genome segments
Segment	SA11	VU08-09-11	VU11-12-59	VU11-12-60	VU12-13-3	VU12-13-31	VU12-13-88	VU12-13-101	VU12-13-115	VU12-13-145	VU12-13-162	Average
g1 (VP1)	33.83	32.74	31.13	31.33	31.16	31.26	31.27	31.44	31.24	32.83	31.1	31.7573
g2 (VP2)	32.97	32.91	31.43	31.7	31.43	31.11	31.06	31.95	31.06	32.5	31.69	31.8009
g3 (VP3)	28.91	30.16	28.28	28.77	28.26	28.52	28.58	29.05	28.54	30.6	28.54	28.9282
g4 (VP4)	34.8	32.02	31.82	31.39	31.78	31.69	31.69	31.3	31.69	32.05	31.31	31.9582
g5 (NSP1)	31.3	27.52	30.2	29.56	29.82	30.22	30.15	30.24	30.15	28.19	30.55	29.8091
g6 (VP6)	38.64	37.58	35.64	35.73	35.7	35.69	35.57	35.99	35.42	37.67	35.92	36.3227
g7 (NSP3)	33.21	31.48	31.24	31.34	31.63	31.34	31.35	31.53	31.43	31.75	31.24	31.5945
g8 (NSP2)	33.81	35.49	31.64	31.61	31.31	31.87	31.87	31.64	31.8	35.26	31.21	32.5009
g9 (VP7)	35.75	31.77	33.63	34.41	33.33	33.72	33.79	33.53	33.79	32.35	32.23	33.4818
g10 (NSP4)	40.08	39.6	38.23	37.61	38.23	37.95	38.09	37.95	38.09	40.09	38.07	38.5445
g11 (NSP5/6)	38.68	31.8	37.85	38.8	37.56	38.53	38.15	38.46	38.03	31.8	38.27	37.0845
