# Supplementary material for: Human Rotaviruses of Multiple Genotypes Acquire Conserved VP4 Mutations during Serial Passage
Source: Viruses. 2024 Jun 18;16(6):978. doi: 10.3390/v16060978 (PMC11209247; doi:10.3390/v16060978)
Supplement: Supplementary file 1 [file viruses-16-00978-s001.zip › Table S7.Statistics.xlsx]

## Sheet: Table S7
Table S7. Library and analysis statistics
Short name	Total reads	Yield (Mbases)	Unique variants	Mutation frequency
2024-01-01	29663827	8899	315	0.018838
C-1	24124529	7238	976	0.0275322
C-3	23131688	6940	997	0.0272703
2024-08-01	25415823	7625	1011	0.0358575
2024-08-02	34497202	10349	1050	0.0337339
2024-08-03	19965216	5990	1009	0.0318073
2024-11-01	17920924	5377	588	0.00271621
2024-11-02	27376076	8213	232	0.000270876
E_3	18250577	5475	117	0.000191875
E-3	20367169	6110	103	0.000187881
M-3	19085318	5726	290	0.0396009
2024-04-01	25209097	7562	272	0.0344633
2024-04-02	27653752	8296	279	0.0211627
2024-04-03	20766137	6230	280	0.0238179
2024-10-01	22314247	6694	310	0.0285593
2024-10-02	24645385	7394	324	0.0246819
2024-10-03	20288754	6087	323	0.0277024
2024-05-02	19458239	5838	299	0.0400543
2024-05-03	22866624	6860	289	0.0236054
2024-06-01	21896393	6569	304	0.0463645
2024-07-02	24957120	7487	314	0.0218384
2024-12-02	14600156	4380	329	0.0681253
13-1	24314794	7295	273	0.0671985
13-3	24124529	7238	976	0.0275322
Control	29087942	8726	0	0
SA11	29663827	8899	274	0.00126409
