# Supplementary material for: Human Rotaviruses of Multiple Genotypes Acquire Conserved VP4 Mutations during Serial Passage
Source: Viruses. 2024 Jun 18;16(6):978. doi: 10.3390/v16060978 (PMC11209247; doi:10.3390/v16060978)
Supplement: Supplementary file 1 [file viruses-16-00978-s001.zip › Table S8.Numbers of variants.xlsx]

## Sheet: Table S8
Table S8. Numbers of variants
	G1P[8]	G3P[8]						G9P[8]			G12P[8]								G2P[4]
	1.1	E_3	E.3	M.3	4.1	4.2	4.3	10.1	10.2	10.3	5.2	5.3	6.1	7.2	12.2	13.1	13.3		C.1	C.3	8.1	8.2	8.3	11.1	11.2	SA11	Ctrl	Avg
g1 (VP1)	15	0	0	24	0	0	0	11	13	14	22	21	12	15	11	0	0		193	200	200	178	190	0	0	68	0	48
g2 (VP2)	21	0	0	0	0	0	0	0	0	0	0	0	17	14	23	12	0		208	226	205	230	208	122	0	15	0	55
g3 (VP3)	0	0	0	0	0	0	0	0	0	0	0	0	0	5	0	0	0		76	74	112	113	113	84	16	13	0	26
g4 (VP4)	152	117	94	167	173	172	173	177	179	178	177	169	180	179	182	179	169		214	216	208	225	213	180	27	17	0	172
g5 (NSP1)	0	0	0	0	0	0	0	0	0	0	0	0	0	0	0	0	0		0	0	0	0	0	0	0	8	0	0
g6 (VP6)	24	0	0	2	0	2	2	16	17	17	10	3	23	24	24	9	0		71	72	84	84	84	77	79	47	0	30
g7 (NSP3)	13	0	0	19	15	19	20	25	23	23	0	1	0	16	10	0	0		2	0	0	12	1	0	0	11	0	8
g8 (NSP2)	41	0	0	17	25	25	24	24	24	26	26	27	23	20	29	24	10		114	111	103	102	104	60	52	15	0	42
g9 (VP7)	4	0	0	9	5	7	7	4	3	2	11	11	14	14	13	10	2		1	4	3	12	11	0	0	10	0	6
g10 (NSP4)	0	0	0	4	0	0	0	1	15	15	7	15	0	0	0	12	0		64	62	63	62	54	34	27	51	0	19
g11 (NSP5/6)	45	0	9	48	54	54	54	50	52	48	46	42	35	26	37	27	49		33	32	32	32	31	31	31	18	0	37
