# Supplementary material for: Human Rotaviruses of Multiple Genotypes Acquire Conserved VP4 Mutations during Serial Passage
Source: Viruses. 2024 Jun 18;16(6):978. doi: 10.3390/v16060978 (PMC11209247; doi:10.3390/v16060978)
Supplement: Supplementary file 1 [file viruses-16-00978-s001.zip › Table S9.Adaptive mutations prior studies.xlsx]

## Sheet: Table S9
Table S9. Adaptive mutations from prior studies
PMID: 27543393 Wa G1P[8] P60 HT29	PMID: 27543393 Wa G1P[8] P60 AGMK	PMID: 27543393 DC3695 G1P[8] P60 HT29	PMID: 27543393 DC3695 G1P[8] P60 AGMK	PMID: 27543393 DC5685 G1P[8] P60 HT29	PMID: 27543393 DC5685 G1P[8] P60 AGMK	PMID: 17109346 89-12 G1P[8] P33 AGMK	PMID: 32272747 Wa G1P[8] P25 MA104	PMID: 32272747 M G3P[8] P43 MA104	PMID: 32461318 CDC-9 G1P[8] P44/45 Vero
Column1	Column2	Column3	Column4	Column5	Column6	Column7	Column8	Column9	Column10
						G51D	G51V		51
			H52N
								P77L
								N79G
							R131S
		G146R
						L167F
		G171R
S187G		S187G						G187S
	193 insK
								Y205H
				I206V
				N220T
		K262R
				N267D
					R268T
T316A
					N324T
					S331F	S331F		S331F	331
				S339L
									364
R368K
	D385N		D385N		D385H	D385Y	D385N	D385N	385
									388
			S471F				S471H
	P474S							P474S
									498
					T540S
V593L
							P668L
						N695I
K727R
